# Supplementary material for: BAP1 and PBRM1 Loss Is Associated with Aggressive Clinicopathological Features in Clear Cell Renal Cell Carcinoma: Prognostic Implications in a 10-Year Surgical Cohort
Source: Diagnostics (Basel). 2026 Jun 22;16(12):1933. doi: 10.3390/diagnostics16121933 (PMC13298600; doi:10.3390/diagnostics16121933)
Supplement: Supplementary file 1 [file diagnostics-16-01933-s001.zip]

Archive with 1 entries (1 files):
- diagnostics-4263267-supplementary.pdf
